# Supplementary material for: Dietary Choline Mitigates High-Fat Diet-Impaired Chylomicrons Assembly via UPRer Modulated by perk DNA Methylation
Source: Cells. 2022 Nov 30;11(23):3848. doi: 10.3390/cells11233848 (PMC9741040; doi:10.3390/cells11233848)
Supplement: Supplementary file 1 [file cells-11-03848-s001.zip]

Archive with 1 entries (1 files):
- cells-2040614-supplementary.pdf
